# Supplementary material for: Differentiation of the Nutritional Risk of Polish Elderly People According to Selected Demographic Characteristics and Declared Socioeconomic Status
Source: Nutrients. 2022 Apr 11;14(8):1582. doi: 10.3390/nu14081582 (PMC9027789; doi:10.3390/nu14081582)
Supplement: Supplementary file 1 [file nutrients-14-01582-s001.zip]

Archive with 1 entries (1 files):
- nutrients-1631104-supplementary.pdf
